# Supplementary material for: Xanthoceras sorbifolium Oil Attenuates Hyperlipidemia Through Dual Modulation of Gut Microbiota and Lipid Metabolites: Mechanistic Insights from Lipidomics and 16S rRNA Sequencing
Source: Metabolites. 2025 Apr 25;15(5):291. doi: 10.3390/metabo15050291 (PMC12113417; doi:10.3390/metabo15050291)
Supplement: Supplementary file 1 [file metabolites-15-00291-s001.zip]

Archive with 1 entries (1 files):
- metabolites-3601362-supplementary.pdf
